# Supplementary material for: Chunking in simultaneous interpreting: the impact of task complexity and translation directionality on lexical bundles
Source: Front Psychol. 2023 Aug 31;14:1252238. doi: 10.3389/fpsyg.2023.1252238 (PMC10502168; doi:10.3389/fpsyg.2023.1252238)
Supplement: Supplementary file 1 [file Data_Sheet_1.CSV]

corpora	cognitive load	lexical bundles	directionality	task complexity	token	type	TTR	grammatical category	functional category	slot positions
C-E	high	the * of the	L1-L2	complex	377	59	0.16	function word frames	referential expressions	middle
C-E	high	international community should *	L1-L2	complex	92	16	0.17	verb-based frames	stance expressions	end
C-E	high	as * as possible	L1-L2	complex	86	3	0.03	function word frames	referential expressions	middle
C-E	high	on the * of	L1-L2	complex	84	10	0.12	function word frames	referential expressions	middle
C-E	high	to the * of	L1-L2	complex	76	19	0.25	function word frames	referential expressions	middle
C-E	high	of the * and	L1-L2	complex	57	12	0.21	function word frames	referential expressions	middle
C-E	high	it is * to	L1-L2	complex	54	4	0.07	verb-based frames	stance expressions	middle
C-E	high	we hope that *	L1-L2	complex	53	4	0.08	verb-based frames	stance expressions	end
C-E	high	* would like to	L1-L2	complex	51	2	0.04	verb-based frames	stance expressions	beginning
C-E	high	peace and * in	L1-L2	complex	49	3	0.06	frames with other content words	referential expressions	middle
C-E	high	implementation of the *	L1-L2	complex	35	6	0.17	frames with other content words	referential expressions	end
C-E	high	and * in the	L1-L2	complex	45	4	0.09	function word frames	referential expressions	middle
C-E	high	* will continue to	L1-L2	complex	39	2	0.05	verb-based frames	stance expressions	beginning
C-E	high	* settlement of the	L1-L2	complex	43	6	0.14	frames with other content words	referential expressions	beginning
C-E	high	* and stability in	L1-L2	complex	43	2	0.05	frames with other content words	referential expressions	beginning
C-E	high	of the international *	L1-L2	complex	43	3	0.07	frames with other content words	referential expressions	end
C-E	high	countries in the *	L1-L2	complex	42	3	0.07	frames with other content words	referential expressions	end
C-E	high	for the * of	L1-L2	complex	42	12	0.29	function word frames	referential expressions	end
C-E	high	and * of the	L1-L2	complex	41	5	0.12	function word frames	referential expressions	middle
C-E	high	* in the region	L1-L2	complex	41	2	0.05	frames with other content words	referential expressions	beginning
C-E	high	i wish to*	L1-L2	complex	41	6	0.15	verb-based frames	stance expressions	end
C-E	high	* hope that the	L1-L2	complex	39	3	0.08	verb-based frames	stance expressions	beginning
C-E	high	settlement of the *	L1-L2	complex	38	5	0.13	frames with other content words	referential expressions	end
C-E	high	of the * in	L1-L2	complex	38	7	0.18	function word frames	referential expressions	middle
C-E	high	will continue to *	L1-L2	complex	37	5	0.14	verb-based frames	stance expressions	end
C-E	high	* to work with	L1-L2	complex	37	3	0.08	verb-based frames	stance expressions	beginning
C-E	high	in * with the	L1-L2	complex	37	3	0.08	function word frames	referential expressions	middle
C-E	high	the * situation in	L1-L2	complex	36	3	0.08	frames with other content words	referential expressions	middle
C-E	high	to work with *	L1-L2	complex	36	3	0.08	verb-based frames	referential expressions	end
C-E	high	through dialogue and *	L1-L2	complex	33	3	0.09	frames with other content words	referential expressions	end
C-E	high	would like to *	L1-L2	complex	32	6	0.19	verb-based frames	stance expressions	end
C-E	high	the * and the	L1-L2	complex	32	6	0.19	frames with other content words	referential expressions	middle
C-E	high	* of the council	L1-L2	complex	31	5	0.16	frames with other content words	referential expressions	beginning
C-E	high	in accordance with *	L1-L2	complex	31	3	0.1	frames with other content words	referential expressions	end
C-E	high	and stability in *	L1-L2	complex	31	2	0.06	frames with other content words	referential expressions	end
C-E	high	of the * people	L1-L2	complex	31	5	0.16	frames with other content words	referential expressions	middle
C-E	high	the * settlement of	L1-L2	complex	30	4	0.13	frames with other content words	referential expressions	middle
C-E	high	international * and security	L1-L2	complex	29	2	0.07	frames with other content words	referential expressions	middle
C-E	high	play a * role	L1-L2	complex	29	3	0.1	verb-based frames	referential expressions	middle
C-E	high	in the occupied *	L1-L2	complex	28	3	0.11	frames with other content words	referential expressions	end
C-E	high	* and territorial integrity	L1-L2	complex	27	2	0.07	frames with other content words	referential expressions	beginning
C-E	high	all parties in *	L1-L2	complex	25	5	0.2	frames with other content words	referential expressions	end
C-E	high	to * the following	L1-L2	complex	25	3	0.12	function word frames	discourse organizers	middle
C-E	high	listened * to the	L1-L2	complex	25	2	0.08	verb-based frames	discourse organizers	middle
C-E	high	the security * in	L1-L2	complex	25	2	0.08	frames with other content words	referential expressions	middle
C-E	high	of the * of	L1-L2	complex	25	7	0.28	function word frames	referential expressions	middle
C-E	high	the * and security	L1-L2	complex	25	2	0.08	frames with other content words	referential expressions	middle
C-E	high	we call on *	L1-L2	complex	24	2	0.08	verb-based frames	stance expressions	end
C-E	high	a * role in	L1-L2	complex	24	2	0.08	frames with other content words	referential expressions	middle
C-E	high	the * in the	L1-L2	complex	24	3	0.13	function word frames	referential expressions	middle
C-E	high	of the * agreement	L1-L2	complex	24	4	0.17	frames with other content words	referential expressions	middle
C-E	high	the situation in *	L1-L2	complex	23	4	0.17	frames with other content words	referential expressions	end
C-E	high	the global * initiative	L1-L2	complex	23	2	0.09	frames with other content words	referential expressions	middle
C-E	high	the humanitarian * in	L1-L2	complex	23	2	0.09	frames with other content words	referential expressions	middle
C-E	high	* political settlement of	L1-L2	complex	23	2	0.09	frames with other content words	referential expressions	beginning
C-E	high	under the * of	L1-L2	complex	22	3	0.14	function word frames	referential expressions	middle
C-E	high	so as to *	L1-L2	complex	22	5	0.23	function word frames	referential expressions	end
C-E	high	the permanent * of	L1-L2	complex	22	3	0.14	frames with other content words	referential expressions	middle
C-E	high	* ready to work	L1-L2	complex	21	3	0.14	verb-based frames	stance expressions	beginning
C-E	high	* work together to	L1-L2	complex	8	2	0.25	verb-based frames	stance expressions	beginning
C-E	high	* dialogue and consultation	L1-L2	complex	21	2	0.1	frames with other content words	referential expressions	beginning
C-E	high	the situation * the	L1-L2	complex	21	2	0.1	frames with other content words	referential expressions	middle
C-E	high	the * on the	L1-L2	complex	20	3	0.15	function word frames	referential expressions	middle
C-E	high	also listened * to	L1-L2	complex	20	2	0.1	verb-based frames	referential expressions	middle
C-E	high	root causes of *	L1-L2	complex	20	3	0.15	frames with other content words	referential expressions	end
C-E	high	the representative of *	L1-L2	complex	20	2	0.1	frames with other content words	referential expressions	end
C-E	high	stability in the *	L1-L2	complex	19	2	0.11	frames with other content words	referential expressions	end
C-E	high	* in the occupied	L1-L2	complex	18	3	0.17	frames with other content words	referential expressions	beginning
C-E	high	the presence of *	L1-L2	complex	18	2	0.11	frames with other content words	referential expressions	end
C-E	high	in * of the	L1-L2	complex	18	3	0.17	function word frames	referential expressions	middle
C-E	high	the * of a	L1-L2	complex	18	4	0.22	function word frames	referential expressions	middle
C-E	high	* in the middle	L1-L2	complex	18	3	0.17	frames with other content words	referential expressions	beginning
C-E	high	dialogue and * and	L1-L2	complex	17	3	0.18	frames with other content words	referential expressions	middle
C-E	high	the basis of *	L1-L2	complex	17	3	0.18	frames with other content words	referential expressions	end
C-E	high	peace and * and	L1-L2	complex	17	2	0.12	frames with other content words	referential expressions	middle
C-E	high	of the situation *	L1-L2	complex	13	3	0.23	frames with other content words	referential expressions	end
C-E	high	* through dialogue and	L1-L2	complex	17	4	0.24	frames with other content words	referential expressions	beginning
C-E	high	at the * of	L1-L2	complex	17	3	0.18	function word frames	referential expressions	middle
C-E	high	* and security and	L1-L2	complex	16	2	0.13	frames with other content words	referential expressions	beginning
C-E	high	* the situation in	L1-L2	complex	16	2	0.13	frames with other content words	referential expressions	beginning
C-E	high	in line with *	L1-L2	complex	16	2	0.13	frames with other content words	referential expressions	end
C-E	high	to the * by	L1-L2	complex	16	4	0.25	function word frames	referential expressions	middle
C-E	high	solution to the *	L1-L2	complex	16	5	0.31	frames with other content words	referential expressions	end
C-E	high	the issue of *	L1-L2	complex	16	4	0.25	frames with other content words	referential expressions	end
C-E	high	an * role in	L1-L2	complex	16	2	0.13	frames with other content words	referential expressions	middle
C-E	high	of the * issue	L1-L2	complex	16	4	0.25	frames with other content words	referential expressions	middle
C-E	high	* the framework of	L1-L2	complex	16	2	0.13	frames with other content words	referential expressions	beginning
C-E	high	* looks forward to	L1-L2	complex	16	2	0.13	verb-based frames	stance expressions	beginning
C-E	high	work of the *	L1-L2	complex	16	4	0.25	frames with other content words	referential expressions	end
C-E	high	support the * of	L1-L2	complex	16	3	0.19	verb-based frames	referential expressions	middle
C-E	high	* the root causes	L1-L2	complex	9	2	0.22	frames with other content words	referential expressions	beginning
C-E	high	carefully to the *	L1-L2	complex	15	3	0.2	frames with other content words	referential expressions	end
C-E	high	the * concerned to	L1-L2	complex	15	3	0.2	frames with other content words	referential expressions	middle
C-E	high	the * government and	L1-L2	complex	15	3	0.2	frames with other content words	referential expressions	middle
C-E	high	* of all countries	L1-L2	complex	15	4	0.27	frames with other content words	referential expressions	beginning
C-E	high	* of the security	L1-L2	complex	15	5	0.33	frames with other content words	referential expressions	beginning
C-E	high	an important * in	L1-L2	complex	15	3	0.2	frames with other content words	referential expressions	middle
C-E	high	* on the ground	L1-L2	complex	15	2	0.13	frames with other content words	referential expressions	beginning
C-E	high	on * parties concerned	L1-L2	complex	15	2	0.13	frames with other content words	referential expressions	middle
C-E	high	in the * and	L1-L2	complex	15	3	0.2	function word frames	referential expressions	middle
C-E	high	to * to the	L1-L2	complex	15	2	0.13	function word frames	discourse organizers	middle
C-E	high	* in the country	L1-L2	complex	15	3	0.2	frames with other content words	referential expressions	beginning
C-E	high	regional * and stability	L1-L2	complex	15	2	0.13	frames with other content words	referential expressions	middle
C-E	high	members of the *	L1-L2	complex	15	2	0.13	frames with other content words	referential expressions	end
C-E	high	* solution to the	L1-L2	complex	15	3	0.2	frames with other content words	referential expressions	beginning
C-E	high	* to take this	L1-L2	complex	15	2	0.13	verb-based frames	stance expressions	beginning
C-E	high	the * way to	L1-L2	complex	15	3	0.2	frames with other content words	referential expressions	middle
C-E	high	international * and the	L1-L2	complex	15	3	0.2	frames with other content words	referential expressions	middle
C-E	high	* sense of urgency	L1-L2	complex	14	4	0.29	frames with other content words	referential expressions	beginning
C-E	high	regional peace and *	L1-L2	complex	14	2	0.14	frames with other content words	referential expressions	end
C-E	high	and development * the	L1-L2	complex	14	2	0.14	frames with other content words	referential expressions	middle
C-E	high	* of chemical weapons	L1-L2	complex	14	2	0.14	frames with other content words	referential expressions	beginning
C-E	high	presence of the *	L1-L2	complex	14	3	0.21	frames with other content words	referential expressions	end
C-E	high	development in the *	L1-L2	complex	14	4	0.29	frames with other content words	referential expressions	end
C-E	high	* the special envoy	L1-L2	complex	14	3	0.21	frames with other content words	referential expressions	beginning
C-E	high	situation on the *	L1-L2	complex	14	2	0.14	frames with other content words	referential expressions	end
C-E	high	since the * of	L1-L2	complex	14	2	0.14	function word frames	referential expressions	middle
C-E	high	* the question of	L1-L2	complex	14	2	0.14	frames with other content words	referential expressions	beginning
C-E	high	like to * the	L1-L2	complex	14	2	0.14	verb-based frames	stance expressions	middle
C-E	high	the efforts of *	L1-L2	complex	14	3	0.21	frames with other content words	referential expressions	end
C-E	high	* of the crisis	L1-L2	complex	14	2	0.14	frames with other content words	referential expressions	beginning
C-E	high	calls on the *	L1-L2	complex	13	2	0.15	verb-based frames	stance expressions	end
C-E	high	the sovereignty and *	L1-L2	complex	13	2	0.15	frames with other content words	referential expressions	end
C-E	high	conditions for the *	L1-L2	complex	13	3	0.23	frames with other content words	referential expressions	end
C-E	high	lasting peace and *	L1-L2	complex	13	3	0.23	frames with other content words	referential expressions	end
C-E	high	maintaining * and stability	L1-L2	complex	13	2	0.15	verb-based frames	referential expressions	middle
C-E	high	the peaceful * of	L1-L2	complex	13	3	0.23	frames with other content words	referential expressions	middle
C-E	high	situation in the *	L1-L2	complex	13	3	0.23	frames with other content words	referential expressions	end
C-E	high	the establishment of *	L1-L2	complex	13	2	0.15	frames with other content words	referential expressions	end
C-E	high	role in promoting *	L1-L2	complex	13	3	0.23	frames with other content words	referential expressions	end
C-E	high	to the right *	L1-L2	complex	13	3	0.23	frames with other content words	referential expressions	end
C-E	high	fulfill * obligations under	L1-L2	complex	13	2	0.15	verb-based frames	referential expressions	middle
C-E	high	* the principle of	L1-L2	complex	13	3	0.23	frames with other content words	referential expressions	beginning
C-E	high	and other regional *	L1-L2	complex	13	2	0.15	frames with other content words	referential expressions	end
C-E	high	* calls on all	L1-L2	complex	13	2	0.15	verb-based frames	stance expressions	beginning
C-E	high	* and sustainable security	L1-L2	complex	13	2	0.15	frames with other content words	referential expressions	beginning
C-E	high	* to make the	L1-L2	complex	13	2	0.15	verb-based frames	stance expressions	beginning
C-E	high	call on * parties	L1-L2	complex	13	2	0.15	verb-based frames	stance expressions	middle
C-E	high	with the * of	L1-L2	complex	13	4	0.31	function word frames	referential expressions	middle
C-E	high	stands ready to *	L1-L2	complex	12	2	0.17	verb-based frames	stance expressions	end
C-E	high	to return to *	L1-L2	complex	12	2	0.17	verb-based frames	referential expressions	end
C-E	high	* parties concerned should	L1-L2	complex	12	2	0.17	verb-based frames	stance expressions	beginning
C-E	high	an important role *	L1-L2	complex	12	2	0.17	frames with other content words	referential expressions	end
C-E	high	humanitarian situation in *	L1-L2	complex	12	2	0.17	frames with other content words	referential expressions	end
C-E	high	of peace and *	L1-L2	complex	12	3	0.25	frames with other content words	referential expressions	end
C-E	high	withdrawal of foreign *	L1-L2	complex	12	2	0.17	frames with other content words	referential expressions	end
C-E	high	the * process in	L1-L2	complex	12	2	0.17	frames with other content words	referential expressions	middle
C-E	high	* role in promoting	L1-L2	complex	12	2	0.17	frames with other content words	referential expressions	beginning
C-E	high	play an * role	L1-L2	complex	12	2	0.17	verb-based frames	referential expressions	middle
C-E	high	over the past *	L1-L2	complex	12	3	0.25	frames with other content words	referential expressions	end
C-E	high	* the right track	L1-L2	complex	12	2	0.17	frames with other content words	referential expressions	beginning
C-E	high	community should * the	L1-L2	complex	12	2	0.17	verb-based frames	stance expressions	middle
C-E	high	as well as *	L1-L2	complex	12	2	0.17	function word frames	referential expressions	end
C-E	high	as the * of	L1-L2	complex	11	2	0.18	function word frames	referential expressions	middle
C-E	high	the beginning of *	L1-L2	complex	11	2	0.18	frames with other content words	referential expressions	end
C-E	high	the * to the	L1-L2	complex	11	2	0.18	function word frames	referential expressions	middle
C-E	high	of the * on	L1-L2	complex	11	2	0.18	function word frames	referential expressions	middle
C-E	high	of the * government	L1-L2	complex	11	3	0.27	frames with other content words	referential expressions	middle
C-E	high	the efforts * the	L1-L2	complex	11	2	0.18	frames with other content words	referential expressions	middle
C-E	high	and security of *	L1-L2	complex	11	2	0.18	frames with other content words	referential expressions	end
C-E	high	the common * of	L1-L2	complex	11	3	0.27	frames with other content words	referential expressions	middle
C-E	high	* dialogue and negotiation	L1-L2	complex	11	2	0.18	frames with other content words	referential expressions	beginning
C-E	high	just and lasting *	L1-L2	complex	11	2	0.18	frames with other content words	referential expressions	end
C-E	high	the safety of *	L1-L2	complex	11	2	0.18	frames with other content words	referential expressions	end
C-E	high	* of the country	L1-L2	complex	11	2	0.18	frames with other content words	referential expressions	beginning
C-E	high	to * the safety	L1-L2	complex	11	2	0.18	frames with other content words	referential expressions	middle
C-E	high	president of the *	L1-L2	complex	11	2	0.18	frames with other content words	referential expressions	end
C-E	high	security * in the	L1-L2	complex	11	2	0.18	frames with other content words	referential expressions	middle
C-E	high	security concerns of *	L1-L2	complex	11	2	0.18	frames with other content words	referential expressions	end
C-E	high	permanent * of the	L1-L2	complex	11	3	0.27	frames with other content words	referential expressions	middle
C-E	high	the end of *	L1-L2	complex	11	3	0.27	frames with other content words	referential expressions	end
C-E	high	all parties * the	L1-L2	complex	11	2	0.18	frames with other content words	referential expressions	middle
C-E	high	* and the international	L1-L2	complex	11	2	0.18	frames with other content words	referential expressions	beginning
C-E	high	the past * years	L1-L2	complex	11	2	0.18	frames with other content words	referential expressions	middle
C-E	high	and other * countries	L1-L2	complex	11	2	0.18	frames with other content words	referential expressions	middle
C-E	high	* the mandate of	L1-L2	complex	10	3	0.3	frames with other content words	referential expressions	beginning
C-E	high	* parties concerned will	L1-L2	complex	10	2	0.2	verb-based frames	stance expressions	beginning
C-E	high	each other's legitimate *	L1-L2	complex	10	2	0.2	frames with other content words	referential expressions	end
C-E	high	* the people in	L1-L2	complex	10	2	0.2	frames with other content words	referential expressions	beginning
C-E	high	the * of this	L1-L2	complex	10	2	0.2	function word frames	referential expressions	middle
C-E	high	of a political *	L1-L2	complex	10	2	0.2	frames with other content words	referential expressions	end
C-E	high	the * of refugees	L1-L2	complex	10	3	0.3	frames with other content words	referential expressions	middle
C-E	high	the * of peace	L1-L2	complex	10	3	0.3	frames with other content words	referential expressions	middle
C-E	high	the plight of *	L1-L2	complex	10	2	0.2	frames with other content words	referential expressions	end
C-E	high	* security concerns of	L1-L2	complex	10	2	0.2	frames with other content words	referential expressions	beginning
C-E	high	* of lasting peace	L1-L2	complex	10	3	0.3	frames with other content words	referential expressions	beginning
C-E	high	* the following points	L1-L2	complex	10	2	0.2	frames with other content words	discourse organizers	beginning
C-E	high	on the * and	L1-L2	complex	10	2	0.2	function word frames	referential expressions	middle
C-E	high	* of the situation	L1-L2	complex	10	2	0.2	frames with other content words	referential expressions	beginning
C-E	high	the * people and	L1-L2	complex	10	2	0.2	frames with other content words	referential expressions	middle
C-E	high	* the safety of	L1-L2	complex	10	2	0.2	frames with other content words	referential expressions	beginning
C-E	high	* to reiterate that	L1-L2	complex	10	2	0.2	verb-based frames	stance expressions	beginning
C-E	high	the general * of	L1-L2	complex	10	2	0.2	frames with other content words	referential expressions	middle
C-E	high	create * conditions for	L1-L2	complex	10	2	0.2	verb-based frames	referential expressions	middle
C-E	high	the country and *	L1-L2	complex	10	2	0.2	frames with other content words	referential expressions	end
C-E	high	* dialogue and cooperation	L1-L2	complex	10	2	0.2	frames with other content words	referential expressions	beginning
C-E	high	hope that the *	L1-L2	complex	11	2	0.18	verb-based frames	stance expressions	end
C-E	high	the security of *	L1-L2	complex	11	3	0.27	frames with other content words	referential expressions	end
C-E	high	to help the *	L1-L2	complex	10	2	0.2	verb-based frames	referential expressions	end
C-E	high	that the * will	L1-L2	complex	10	2	0.2	verb-based frames	stance expressions	middle
E-E	low	the * of the		simple	118	19	0.16	function word frames	referential expressions	middle
E-E	low	the people of*		simple	57	11	0.19	frames with other content words	referential expressions	end
E-E	low	we call on *		simple	45	5	0.11	verb-based frames	stance expressions	end
E-E	low	we * continue to		simple	41	3	0.07	verb-based frames	stance expressions	middle
E-E	low	* the people of		simple	32	6	0.19	frames with other content words	referential expressions	beginning
E-E	low	will continue to *		simple	35	6	0.17	verb-based frames	stance expressions	end
E-E	low	in the * of		simple	30	7	0.23	function word frames	referential expressions	middle
E-E	low	human rights * and		simple	28	2	0.07	frames with other content words	referential expressions	middle
E-E	low	as well as *		simple	28	5	0.18	function word frames	referential expressions	end
E-E	low	to the * of		simple	27	5	0.19	function word frames	referential expressions	middle
E-E	low	the government of *		simple	26	3	0.12	frames with other content words	referential expressions	end
E-E	low	* work of the		simple	26	2	0.08	frames with other content words	referential expressions	beginning
E-E	low	look forward to *		simple	25	3	0.12	verb-based frames	stance expressions	end
E-E	low	we call * the		simple	23	2	0.09	verb-based frames	stance expressions	middle
E-E	low	* implementation of the		simple	21	2	0.1	frames with other content words	referential expressions	beginning
E-E	low	we are * to		simple	21	5	0.24	verb-based frames	stance expressions	middle
E-E	low	the situation in *		simple	21	5	0.24	frames with other content words	referential expressions	end
E-E	low	of the * people		simple	21	5	0.24	frames with other content words	referential expressions	middle
E-E	low	* concerned about the		simple	21	4	0.19	verb-based frames	stance expressions	beginning
E-E	low	* for human rights		simple	20	3	0.15	frames with other content words	referential expressions	beginning
E-E	low	* the situation in		simple	20	3	0.15	frames with other content words	referential expressions	beginning
E-E	low	deeply concerned * the		simple	19	2	0.11	verb-based frames	stance expressions	middle
E-E	low	i'd like to *		simple	18	5	0.28	verb-based frames	stance expressions	end
E-E	low	call on all *		simple	18	3	0.17	verb-based frames	stance expressions	end
E-E	low	for the * of		simple	18	5	0.28	function word frames	referential expressions	middle
E-E	low	full * of the		simple	17	2	0.12	frames with other content words	referential expressions	middle
E-E	low	we are * concerned		simple	16	3	0.19	verb-based frames	stance expressions	middle
E-E	low	and we call *		simple	16	2	0.13	verb-based frames	stance expressions	end
E-E	low	call on * parties		simple	15	2	0.13	verb-based frames	stance expressions	middle
E-E	low	on all * to		simple	15	2	0.13	function word frames	referential expressions	middle
E-E	low	on * parties to		simple	15	2	0.13	frames with other content words	referential expressions	middle
E-E	low	on the * of		simple	15	3	0.2	function word frames	referential expressions	middle
E-E	low	urge * parties to		simple	15	2	0.13	verb-based frames	stance expressions	middle
E-E	low	the secretary general's *		simple	15	2	0.13	frames with other content words	referential expressions	end
E-E	low	* of chemical weapons		simple	15	2	0.13	frames with other content words	referential expressions	beginning
E-E	low	* representative of the		simple	15	2	0.13	frames with other content words	referential expressions	beginning
E-E	low	* of human rights		simple	15	4	0.27	frames with other content words	referential expressions	beginning
E-E	low	* of thousands of		simple	15	2	0.13	frames with other content words	referential expressions	beginning
E-E	low	it is * that		simple	14	3	0.21	verb-based frames	stance expressions	middle
E-E	low	we also * the		simple	14	3	0.21	verb-based frames	stance expressions	middle
E-E	low	for the * people		simple	14	3	0.21	frames with other content words	referential expressions	middle
E-E	low	work of the *		simple	14	3	0.21	frames with other content words	referential expressions	end
E-E	low	peace and * in		simple	14	2	0.14	frames with other content words	referential expressions	middle
E-E	low	of human rights *		simple	14	2	0.14	frames with other content words	referential expressions	end
E-E	low	representative of the *		simple	14	2	0.14	frames with other content words	referential expressions	end
E-E	low	the situation * the		simple	13	2	0.15	frames with other content words	referential expressions	middle
E-E	low	* aspects of the		simple	13	3	0.23	frames with other content words	referential expressions	beginning
E-E	low	implementation of the *		simple	12	3	0.25	frames with other content words	referential expressions	end
E-E	low	office of the *		simple	12	3	0.25	frames with other content words	referential expressions	end
E-E	low	and * in the		simple	12	3	0.25	function word frames	referential expressions	middle
E-E	low	as * of the		simple	12	3	0.25	function word frames	referential expressions	middle
E-E	low	over the past *		simple	12	3	0.25	frames with other content words	referential expressions	end
E-E	low	* situation in the		simple	11	2	0.18	frames with other content words	referential expressions	beginning
E-E	low	also * to thank		simple	11	2	0.18	verb-based frames	stance expressions	middle
E-E	low	we urge * parties		simple	11	2	0.18	verb-based frames	stance expressions	middle
E-E	low	* condolences to the		simple	11	3	0.27	frames with other content words	referential expressions	beginning
E-E	low	the * of civilians		simple	11	2	0.18	frames with other content words	referential expressions	middle
E-E	low	we * deeply concerned		simple	11	2	0.18	verb-based frames	stance expressions	middle
E-E	low	* human rights violations		simple	11	2	0.18	frames with other content words	referential expressions	beginning
E-E	low	* international humanitarian law		simple	11	2	0.18	frames with other content words	referential expressions	beginning
E-E	low	the * weapons convention		simple	11	2	0.18	frames with other content words	referential expressions	middle
E-E	low	* would like to		simple	10	2	0.2	verb-based frames	stance expressions	beginning
E-E	low	we continue to *		simple	10	3	0.3	verb-based frames	stance expressions	end
E-E	low	* safety and security		simple	10	2	0.2	frames with other content words	referential expressions	beginning
E-E	low	i want to *		simple	10	2	0.2	verb-based frames	stance expressions	end
E-E	low	we * committed to		simple	10	2	0.2	verb-based frames	stance expressions	middle
E-E	low	the * people and		simple	10	3	0.3	frames with other content words	referential expressions	middle
E-E	low	* the secretary general's		simple	10	2	0.2	frames with other content words	referential expressions	beginning
E-E	low	call on the *		simple	10	2	0.2	verb-based frames	stance expressions	end
E-E	low	* deeply concerned by		simple	10	3	0.3	verb-based frames	stance expressions	beginning
E-E	low	also want to *		simple	10	2	0.2	verb-based frames	stance expressions	end
E-E	low	on the * in		simple	10	2	0.2	function word frames	referential expressions	middle
E-E	low	the * situation in		simple	10	3	0.3	frames with other content words	referential expressions	middle
E-E	low	the * and security		simple	10	2	0.2	frames with other content words	referential expressions	middle
E-E	low	this is a *		simple	10	3	0.3	function word frames	discourse organizers	end
R-E	medium	the * of the	L2-L1	complex	419	64	0.15	function word frames	referential expressions	middle
R-E	medium	in the * of	L2-L1	complex	126	20	0.16	function word frames	referential expressions	middle
R-E	medium	* the security council	L2-L1	complex	111	10	0.09	frames with other content words	referential expressions	beginning
R-E	medium	on the * of	L2-L1	complex	103	18	0.17	function word frames	referential expressions	middle
R-E	medium	* would like to	L2-L1	complex	74	2	0.03	verb-based frames	stance expressions	beginning
R-E	medium	the situation * the	L2-L1	complex	71	2	0.03	frames with other content words	referential expressions	middle
R-E	medium	the situation in *	L2-L1	complex	73	6	0.08	frames with other content words	referential expressions	end
R-E	medium	of the * of	L2-L1	complex	69	15	0.22	function word frames	referential expressions	middle
R-E	medium	* situation in the	L2-L1	complex	67	4	0.06	frames with other content words	referential expressions	beginning
R-E	medium	the * in the	L2-L1	complex	64	3	0.05	function word frames	referential expressions	middle
R-E	medium	would like to *	L2-L1	complex	60	10	0.17	verb-based frames	stance expressions	end
R-E	medium	in this * we	L2-L1	complex	58	4	0.07	function word frames	discourse organizers	middle
R-E	medium	we * that the	L2-L1	complex	56	7	0.13	function word frames	stance expressions	middle
R-E	medium	situation in the *	L2-L1	complex	54	7	0.13	frames with other content words	referential expressions	end
R-E	medium	* the secretary general	L2-L1	complex	51	3	0.06	frames with other content words	referential expressions	beginning
R-E	medium	the fact that *	L2-L1	complex	47	6	0.13	frames with other content words	referential expressions	end
R-E	medium	the work of *	L2-L1	complex	45	3	0.07	frames with other content words	referential expressions	end
R-E	medium	* in the country	L2-L1	complex	43	4	0.09	frames with other content words	referential expressions	beginning
R-E	medium	* representative of the	L2-L1	complex	38	2	0.05	frames with other content words	referential expressions	beginning
R-E	medium	the * that the	L2-L1	complex	35	3	0.09	function word frames	referential expressions	middle
R-E	medium	for the * of	L2-L1	complex	34	9	0.26	function word frames	referential expressions	middle
R-E	medium	with the * of	L2-L1	complex	34	6	0.18	function word frames	referential expressions	middle
R-E	medium	the * representative of	L2-L1	complex	32	2	0.06	frames with other content words	referential expressions	middle
R-E	medium	* efforts of the	L2-L1	complex	31	2	0.06	frames with other content words	referential expressions	beginning
R-E	medium	we are * to	L2-L1	complex	31	5	0.16	verb-based frames	stance expressions	middle
R-E	medium	of the * in	L2-L1	complex	30	4	0.13	function word frames	referential expressions	middle
R-E	medium	* of the secretary	L2-L1	complex	30	3	0.1	frames with other content words	referential expressions	beginning
R-E	medium	* the work of	L2-L1	complex	24	3	0.13	frames with other content words	referential expressions	beginning
R-E	medium	we believe that *	L2-L1	complex	27	3	0.11	verb-based frames	stance expressions	end
R-E	medium	of the * and	L2-L1	complex	27	7	0.26	function word frames	referential expressions	middle
R-E	medium	* of the security	L2-L1	complex	27	4	0.15	frames with other content words	referential expressions	beginning
R-E	medium	* the middle east	L2-L1	complex	26	2	0.08	frames with other content words	referential expressions	beginning
R-E	medium	the * on the	L2-L1	complex	23	3	0.13	function word frames	referential expressions	middle
R-E	medium	special * of the	L2-L1	complex	25	2	0.08	frames with other content words	referential expressions	middle
R-E	medium	to the * of	L2-L1	complex	25	7	0.28	function word frames	referential expressions	middle
R-E	medium	are convinced that *	L2-L1	complex	25	3	0.12	verb-based frames	stance expressions	end
R-E	medium	* on the ground	L2-L1	complex	25	4	0.16	frames with other content words	referential expressions	beginning
R-E	medium	members of the *	L2-L1	complex	25	2	0.08	frames with other content words	referential expressions	end
R-E	medium	representative of the *	L2-L1	complex	24	3	0.13	frames with other content words	referential expressions	end
R-E	medium	on the * in	L2-L1	complex	23	2	0.09	function word frames	referential expressions	middle
R-E	medium	a number of *	L2-L1	complex	23	6	0.26	frames with other content words	referential expressions	end
R-E	medium	the special * of	L2-L1	complex	23	2	0.09	frames with other content words	referential expressions	middle
R-E	medium	by the * of	L2-L1	complex	20	5	0.25	function word frames	referential expressions	middle
R-E	medium	we wish to *	L2-L1	complex	20	3	0.15	verb-based frames	stance expressions	end
R-E	medium	the implementation of *	L2-L1	complex	20	3	0.15	frames with other content words	referential expressions	end
R-E	medium	* the international community	L2-L1	complex	11	2	0.18	frames with other content words	referential expressions	beginning
R-E	medium	a result of *	L2-L1	complex	19	3	0.16	frames with other content words	referential expressions	end
R-E	medium	one of the *	L2-L1	complex	19	4	0.21	function word frames	referential expressions	end
R-E	medium	in the * and	L2-L1	complex	19	3	0.16	function word frames	referential expressions	middle
R-E	medium	the * and the	L2-L1	complex	18	5	0.28	function word frames	referential expressions	middle
R-E	medium	the security * in	L2-L1	complex	18	2	0.11	frames with other content words	referential expressions	middle
R-E	medium	* peace and security	L2-L1	complex	18	2	0.11	frames with other content words	referential expressions	beginning
R-E	medium	* of the country	L2-L1	complex	18	4	0.22	frames with other content words	referential expressions	beginning
R-E	medium	* our western colleagues	L2-L1	complex	12	3	0.25	frames with other content words	referential expressions	beginning
R-E	medium	the report * the	L2-L1	complex	18	2	0.11	frames with other content words	referential expressions	middle
R-E	medium	* to thank the	L2-L1	complex	17	2	0.12	verb-based frames	stance expressions	beginning
R-E	medium	the * of this	L2-L1	complex	17	4	0.24	function word frames	referential expressions	middle
R-E	medium	wish to * the	L2-L1	complex	17	3	0.18	verb-based frames	stance expressions	middle
R-E	medium	and the * of	L2-L1	complex	17	4	0.24	function word frames	referential expressions	middle
R-E	medium	at the * of	L2-L1	complex	17	4	0.24	function word frames	referential expressions	middle
R-E	medium	the middle east *	L2-L1	complex	14	3	0.21	frames with other content words	referential expressions	end
R-E	medium	* the country and	L2-L1	complex	17	2	0.12	frames with other content words	referential expressions	beginning
R-E	medium	in this context *	L2-L1	complex	16	2	0.13	frames with other content words	discourse organizers	end
R-E	medium	of the special *	L2-L1	complex	15	2	0.13	frames with other content words	referential expressions	end
R-E	medium	like to * the	L2-L1	complex	15	3	0.2	verb-based frames	stance expressions	middle
R-E	medium	regions of the *	L2-L1	complex	15	3	0.2	frames with other content words	referential expressions	end
R-E	medium	there is no *	L2-L1	complex	15	4	0.27	verb-based frames	referential expressions	end
R-E	medium	will be * to	L2-L1	complex	15	2	0.13	verb-based frames	stance expressions	middle
R-E	medium	the provisions of *	L2-L1	complex	15	3	0.2	frames with other content words	referential expressions	end
R-E	medium	we trust that *	L2-L1	complex	14	2	0.14	verb-based frames	stance expressions	end
R-E	medium	in * with the	L2-L1	complex	14	2	0.14	function word frames	referential expressions	middle
R-E	medium	we * the efforts	L2-L1	complex	14	3	0.21	frames with other content words	stance expressions	middle
R-E	medium	we * that this	L2-L1	complex	14	3	0.21	function word frames	stance expressions	middle
R-E	medium	* in the region	L2-L1	complex	14	3	0.21	frames with other content words	referential expressions	beginning
R-E	medium	* the peace process	L2-L1	complex	14	3	0.21	frames with other content words	referential expressions	beginning
R-E	medium	the * situation in	L2-L1	complex	14	3	0.21	frames with other content words	referential expressions	middle
R-E	medium	* the president of	L2-L1	complex	14	3	0.21	frames with other content words	referential expressions	beginning
R-E	medium	* on the situation	L2-L1	complex	14	2	0.14	frames with other content words	referential expressions	beginning
R-E	medium	we also * the	L2-L1	complex	14	2	0.14	function word frames	stance expressions	middle
R-E	medium	* to continue to	L2-L1	complex	14	2	0.14	verb-based frames	stance expressions	beginning
R-E	medium	in line with *	L2-L1	complex	14	2	0.14	frames with other content words	referential expressions	end
R-E	medium	* the end of	L2-L1	complex	13	2	0.15	frames with other content words	referential expressions	beginning
R-E	medium	in * number of	L2-L1	complex	13	2	0.15	frames with other content words	referential expressions	middle
R-E	medium	we hope that *	L2-L1	complex	13	2	0.15	verb-based frames	stance expressions	end
R-E	medium	* to note that	L2-L1	complex	13	3	0.23	verb-based frames	stance expressions	beginning
R-E	medium	* the country we	L2-L1	complex	13	2	0.15	frames with other content words	referential expressions	beginning
R-E	medium	in the * we	L2-L1	complex	13	2	0.15	function word frames	referential expressions	middle
R-E	medium	* will continue to	L2-L1	complex	13	2	0.15	verb-based frames	stance expressions	beginning
R-E	medium	and * number of	L2-L1	complex	13	2	0.15	frames with other content words	referential expressions	middle
R-E	medium	to * with the	L2-L1	complex	12	2	0.17	function word frames	referential expressions	middle
R-E	medium	we call on *	L2-L1	complex	12	2	0.17	verb-based frames	stance expressions	end
R-E	medium	* the territory of	L2-L1	complex	12	2	0.17	frames with other content words	referential expressions	beginning
R-E	medium	same time we *	L2-L1	complex	12	3	0.25	frames with other content words	referential expressions	end
R-E	medium	it is * to	L2-L1	complex	12	2	0.17	verb-based frames	stance expressions	middle
R-E	medium	* the framework of	L2-L1	complex	12	2	0.17	frames with other content words	referential expressions	beginning
R-E	medium	wish to * that	L2-L1	complex	12	2	0.17	verb-based frames	stance expressions	middle
R-E	medium	* the implementation of	L2-L1	complex	12	3	0.25	frames with other content words	referential expressions	beginning
R-E	medium	peace and * in	L2-L1	complex	11	2	0.18	frames with other content words	referential expressions	middle
R-E	medium	in * of the	L2-L1	complex	11	3	0.27	function word frames	referential expressions	middle
R-E	medium	on the * we	L2-L1	complex	11	2	0.18	function word frames	referential expressions	middle
R-E	medium	* the civilian population	L2-L1	complex	11	3	0.27	frames with other content words	referential expressions	beginning
R-E	medium	against the * of	L2-L1	complex	11	2	0.18	function word frames	referential expressions	middle
R-E	medium	* the country in	L2-L1	complex	11	2	0.18	frames with other content words	referential expressions	beginning
R-E	medium	* the beginning of	L2-L1	complex	11	3	0.27	frames with other content words	referential expressions	beginning
R-E	medium	by the * general	L2-L1	complex	11	2	0.18	frames with other content words	referential expressions	middle
R-E	medium	* as well as	L2-L1	complex	11	3	0.27	function word frames	referential expressions	beginning
R-E	medium	the * of a	L2-L1	complex	11	3	0.27	function word frames	referential expressions	middle
R-E	medium	we * ready to	L2-L1	complex	11	2	0.18	frames with other content words	stance expressions	middle
R-E	medium	to continue to *	L2-L1	complex	11	2	0.18	verb-based frames	stance expressions	end
R-E	medium	note the * of	L2-L1	complex	10	2	0.2	verb-based frames	stance expressions	middle
R-E	medium	to * that the	L2-L1	complex	10	2	0.2	function word frames	stance expressions	middle
R-E	medium	* in the middle	L2-L1	complex	10	2	0.2	frames with other content words	referential expressions	beginning
R-E	medium	* report on the	L2-L1	complex	10	2	0.2	verb-based frames	referential expressions	beginning
R-E	medium	* of the situation	L2-L1	complex	10	3	0.3	frames with other content words	referential expressions	beginning
R-E	medium	of the * we	L2-L1	complex	10	3	0.3	function word frames	referential expressions	middle
R-E	medium	* the course of	L2-L1	complex	10	2	0.2	frames with other content words	referential expressions	beginning
R-E	medium	wish to note *	L2-L1	complex	10	2	0.2	verb-based frames	stance expressions	end
R-E	medium	of the * that	L2-L1	complex	10	2	0.2	function word frames	referential expressions	middle
R-E	medium	* general of the	L2-L1	complex	10	2	0.2	frames with other content words	referential expressions	beginning
R-E	medium	under the * of	L2-L1	complex	10	3	0.3	function word frames	referential expressions	middle
R-E	medium	we think that *	L2-L1	complex	10	2	0.2	verb-based frames	stance expressions	end
R-E	medium	that * will be	L2-L1	complex	10	3	0.3	verb-based frames	referential expressions	middle
R-E	medium	countries * the region	L2-L1	complex	10	2	0.2	frames with other content words	referential expressions	middle
R-E	medium	* foreign affairs of	L2-L1	complex	10	2	0.2	frames with other content words	referential expressions	beginning
R-E	medium	* middle east settlement	L2-L1	complex	10	3	0.3	frames with other content words	referential expressions	beginning
R-E	medium	* the provisions of	L2-L1	complex	10	2	0.2	frames with other content words	referential expressions	beginning
R-E	medium	* the west bank	L2-L1	complex	10	2	0.2	frames with other content words	referential expressions	beginning
R-E	medium	wish to emphasize *	L2-L1	complex	10	2	0.2	verb-based frames	stance expressions	end
R-E	medium	like to * that	L2-L1	complex	10	2	0.2	verb-based frames	stance expressions	middle
R-E	medium	there * be no	L2-L1	complex	10	2	0.2	verb-based frames	referential expressions	middle
					9210
